# Supplementary material for: Selective Targeting of CTNNB1-, KRAS- or MYC-Driven Cell Growth by Combinations of Existing Drugs
Source: PLoS One. 2015 May 27;10(5):e0125021. doi: 10.1371/journal.pone.0125021 (PMC4446296; doi:10.1371/journal.pone.0125021)
Supplement: S1 Table — (XLSX) [file pone.0125021.s001.xlsx]

## Sheet: Table S1
compound name	source		compound name	source
I-BET-762	Selleck Chemicals		LGK-974	Selleck Chemicals
5-fluorouracil	Sigma-Aldrich		melphalan	Sigma-Aldrich
AB-1010	Selleck Chemicals		mercaptopurine	Selleck Chemicals
ABT-737	Selleck Chemicals		methotrexate	Tocris Bioscience
actinomycin D	Sigma-Aldrich		MK-1775	Selleck Chemicals
afatinib	Selleck Chemicals		MK-2206	Selleck Chemicals
all-trans-retinoic acid	Sigma-Aldrich		MK-5108	Selleck Chemicals
AMG-900	Selleck Chemicals		MLN-8054	Selleck Chemicals
AT-7519	Selleck Chemicals		MPI-0479605	synthesized at NTRC
axitinib	Selleck Chemicals		mytomycin C	Sigma-Aldrich
AZD-6244	Selleck Chemicals		neratinib	Selleck Chemicals
AZD-8055	Selleck Chemicals		nilotinib	Axon Medchem
BI-2536	synthesized at NTRC		NMS-P715	synthesized at NTRC
BIIB-021	Selleck Chemicals		nutlin 3a	Selleck Chemicals
bortezomib	LC Laboratories		NVP-ADW742	Selleck Chemicals
bosutinib	Selleck Chemicals		NVP-BEZ235	Selleck Chemicals
cabozantinib	Selleck Chemicals		NVP-LDE225	Axon Medchem
CAL-101	Selleck Chemicals		olaparib	LC Laboratories
carboplatin	MedKoo		paclitaxel	Sigma-Aldrich
carfilzomib	MedKoo		pazopanib	Selleck Chemicals
ceritinib	Selleck Chemicals		PCI-32765	Axon Medchem
CHIR-124	Selleck Chemicals		PD-0325901	Selleck Chemicals
cisplatin	Sigma-Aldrich		PD-0332991	Selleck Chemicals
crizotinib	Selleck Chemicals		pelitinib	Selleck Chemicals
cytarabine	Sigma-Aldrich		PHA-739358	Selleck Chemicals
dabrafenib	Selleck Chemicals		PHA-793887	Selleck Chemicals
dasatinib	LC Laboratories		ponatinib	Selleck Chemicals
daunorubicin	Sigma-Aldrich		prednisolone	Sigma-Aldrich
dinaciclib	Selleck Chemicals		PTK-787	Selleck Chemicals
docetaxel	LC Laboratories		quizartinib	Selleck Chemicals
doxorubicin	LC Laboratories		regorafenib	Selleck Chemicals
entinostat	Axon Medchem		roscovitine	Fluorochem
epothilone B	Selleck Chemicals		ruxolitinib	Selleck Chemicals
EPZ-5676	Selleck Chemicals		SCH-900776	Selleck Chemicals
erlotinib	LC Laboratories		SGX-523	Selleck Chemicals
etoposide	Sigma-Aldrich		sorafenib	LC Laboratories
everolimus	Selleck Chemicals		streptozocin	Selleck Chemicals
fasudil	Selleck Chemicals		sunitinib	LC Laboratories
GDC-0199	Selleck Chemicals		TAK-165	Selleck Chemicals
GDC-0941	Selleck Chemicals		temozolomide	Selleck Chemicals
GDC-0980	Selleck Chemicals		temsirolimus	Selleck Chemicals
gefitinib	LC Laboratories		TGX-221	Selleck Chemicals
gemcitabine	Selleck Chemicals		tofacitinib	Axon Medchem
GSK-1070916	Selleck Chemicals		trametinib	Selleck Chemicals
GSK-1838705A	Selleck Chemicals		vandetanib	Selleck Chemicals
GSK-461364	Selleck Chemicals		vemurafenib	Selleck Chemicals
ICG-001	Selleck Chemicals		vincristine	Selleck Chemicals
imatinib	LC Laboratories		vinflunine	Selleck Chemicals
irinotecan	LC Laboratories		volasertib	Selleck Chemicals
JQ1	Selleck Chemicals		vorinostat	Selleck Chemicals
KU-60019	Selleck Chemicals		VX-680	synthesized at NTRC
lapatinib	LC Laboratories		XAV-939	Axon Medchem
LBH-589	Axon Medchem		XL-147	Selleck Chemicals
Supplementary Table S1. Sources of inhibitors used in the cell line profiling
