# Supplementary material for: Selective Targeting of CTNNB1-, KRAS- or MYC-Driven Cell Growth by Combinations of Existing Drugs
Source: PLoS One. 2015 May 27;10(5):e0125021. doi: 10.1371/journal.pone.0125021 (PMC4446296; doi:10.1371/journal.pone.0125021)
Supplement: S2 Table — (XLSX) [file pone.0125021.s002.xlsx]

## Sheet: TableS2
Oncolines™ panel	ATCC ref.	Genetic changes (1)									Cancer type	Tissue origin
769-P	CRL-1933	CDKN2A	CDKN2a(p14)								Renal cell adenocarcinoma	Kidney
786-O	CRL-1932	CDKN2A	CDKN2a(p14)	PTEN	TP53	VHL					Renal cell adenocarcinoma	Kidney
A-172	CRL-1620	CDKN2A	CDKN2a(p14)	PTEN							Glioblastoma	Central Nervous System
A-204	HTB-82	ABL driven	No coding mutations identified in 64 cancer genes								Rhabdomyosarcoma	Soft tissue
A375	CRL-1619	BRAF	CDKN2A	CDKN2a(p14)							Malignant melanoma	Skin
A-427	HTB-53	CDKN2A	CDKN2a(p14)	CTNNB1	KRAS	SMARCA4	STK11				Lung carcinoma	Lung
A-498	HTB-44	CDKN2A	CDKN2a(p14)	SETD2	VHL						Renal carcinoma	Kidney
A-549	CCL-185	CDKN2A	CDKN2a(p14)	KRAS	SMARCA4	STK11					Lung carcinoma	Lung
ACHN	CRL-1611	CDKN2A	CDKN2a(p14)	NF2							Renal cell adenocarcinoma	Kidney
AN3 CA	HTB-111	FBXW7	PIK3R1	PTEN	TP53						Endometrium adenocarcinoma	Uterus
AU-565	CRL-2351	CDH1	ERBB2	MYC	TP53						Breast adenocarcinoma	Breast
BT-20	HTB-19	CDKN2A	CDKN2a(p14)	EGFR	PIK3CA	TP53					Breast carcinoma	Breast
BT-549	HTB-122	PTEN	RB1	TP53							Breast ductal carcinoma	Breast
BxPC-3	CRL-1687	CDKN2A	CDKN2a(p14)	MAP2K4	SMAD4	TP53					Pancreas adenocarcinoma	Pancreas
C-33 A	HTB-31	FBXW7	MSH2	PIK3CA	PTEN	RB1	TP53				Cervix carcinoma	Cervix
CAL 27	CRL-2095	CDKN2A	SMAD4	TP53							Squamous cell carcinoma, tongue	Aero-digestive tract
CCRF-CEM	CCL-119	CDKN2A	CDKN2a(p14)	FBXW7	FLT3	KRAS	MLH1	NOTCH1	PTEN	TP53	Acute lymphoblastic leukemia, T lymphoblast	Blood
DLD-1	CCL-221	No reference sequence									Colon adenocarcinoma	Gastrointestinal tract
FaDu	HTB-43	CCND1	CDKN2A	SMAD4	TP53						Squamous cell carcinoma, pharynx	Aero-digestive tract
HCT 116	CCL-247	CDKN2A	CDKN2a(p14)	CTNNB1	KRAS	MLH1	PIK3CA				Colon carcinoma	Gastrointestinal tract
HCT-15	CCL-225	APC	BRCA2	FAM123B	KRAS	MSH6	PIK3CA	TP53			Colon adenocarcinoma	Gastrointestinal tract
Hs 578T	HTB-126	CDKN2A	CDKN2a(p14)	HRAS	PIK3R1	TP53					Breast carcinoma	Breast
J82	HTB-1	FGFR3	PIK3CA	PTEN	RB1	TP53					Transitional cell carcinoma, urinary bladder	Bladder
Jurkat E6-1	TIB-152	No reference sequence									Leukemia, T lymphocyte	Blood
K-562	CCL-243	BCR-ABL	CDKN2A	CDKN2a(p14)	TP53						Chronic myelogenous leukemia (CML)	Blood
LoVo	CCL-229	APC	FBXW7	KRAS	MSH2						Colorectal adenocarcinoma	Gastrointestinal tract
LS 174T	CL-188	CTNNB1	KDM6A	KRAS	PIK3CA						Colorectal adenocarcinoma	Gastrointestinal tract
MeWo	HTB-65	CDKN2A	NF1	TP53							Malignant melanoma	Skin
MG-63	CRL-1427	CDKN2A	CDKN2a(p14)	MYC	PDGFRA						Osteosarcoma	Bone
MOLT-4	CRL-1582	CDKN2A	CDKN2a(p14)	NOTCH1	NRAS	PIK3R1	PTEN	TP53			Acute lymphoblastic leukemia, T lymphoblast	Blood
NCI-H460	HTB-177	CDKN2A	CDKN2a(p14)	KRAS	MYC	PIK3CA	STK11				Large cell lung carcinoma	Lung
NCI-H82	HTB-175	MYC	RB1								Small cell lung carcinoma	Lung
OVCAR-3	HTB-161	AKT2	TP53								Ovary adenocarcinoma	Ovary
PA-1	CRL-1572	NRAS									Ovary teratocarcinoma	Ovary
RPMI-7951	HTB-66	BRAF	CDKN2A	PTEN	TP53						Malignant melanoma	Skin
SHP-77	CRL-2195	KRAS	TP53								Small cell lung carcinoma	Lung
SJCRH30	CRL-2061	CDK4	FLCN	GNAS	MYCN						Rhabdomyosarcoma	Soft tissue
SK-N-AS	CRL-2137	NRAS									Neuroblastoma	Central Nervous System
SR	CRL-2262	CDKN2A	CDKN2a(p14)								Large cell immunoblastic lymphoma	Blood
SW48	CCL-231	CTNNB1	EGFR	FBXW7							Colorectal adenocarcinoma	Gastrointestinal tract
SW480	CCL-228	No reference sequence									Colorectal adenocarcinoma	Gastrointestinal tract
SW620	CCL-227	APC	KRAS	MAP2K4	MYC	SMAD4	TP53				Colorectal adenocarcinoma	Gastrointestinal tract
U-2 OS	HTB-96	No coding mutations identified in 64 cancer genes									Osteosarcoma	Bone
U-87 MG	HTB-14	CDKN2A	CDKN2C	CDKN2a(p14)	PTEN						Glioblastoma; astrocytoma	Central Nervous System
other lines											Cancer type	Tissue origin
MeWo	HTB-65	CDKN2A	NF1	TP53							Malignant melanoma	Skin
Bj-5ta	CRL-4001	na									hTERT immortalized	Foreskin fibroblast
hTERT RPE-1	CRL-4000	na									hTERT immortalized	Retinal pigment epithelium
(1) based on sequencing information from Cancer Cell Line project, Garnett et al. Nature 2012, genes in italic have altered copy numbers. All others mutations or translocations
Supplementary Table S2. Overview of the cell lines in the Oncolines™ cell panel and presence of twenty-three commonly occurring cancer genes.
