# Supplementary material for: Selective Targeting of CTNNB1-, KRAS- or MYC-Driven Cell Growth by Combinations of Existing Drugs
Source: PLoS One. 2015 May 27;10(5):e0125021. doi: 10.1371/journal.pone.0125021 (PMC4446296; doi:10.1371/journal.pone.0125021)
Supplement: S4 Table — (XLSX) [file pone.0125021.s004.xlsx]

## Sheet: CI_Figures
Figure	compound 1	compound 2	cell line	Exp. code	CI0.5 (1:1)	CI0.5 (4:1)	CI0.5 (1:4)	average	SD
Figure 1A	AZD-6244	GDC-0941	HCT 116	13JDR013	0.26	0.32	0.32
				13JDR013	0.47	0.35	0.35
				13JDR013	0.23	0.34	0.26
				13JDR013	0.28	0.38	0.35	0.325833	0.0644499
Figure 1D	doxorubicin	doxorubicin	HCT 116	14SF015	0.99	0.98	0.88
				14SF038	1.15	0.9	1.08
				14SF038	0.99	1	0.87
				14SF038	1.07	0.94	0.87
				14SF038	1.31	1.1	1.43	1.03733	0.161752
Figure 1E	AZD-6244	GDC-0941	hTERT-RPE1	14SF064	0.42	0.65	0.43
				15SF081	0.5	0.63	0.36
				15SF081	0.46	0.57	0.23
				15SF091	0.38	0.64	0.19
				15SF091	0.42	0.61	0.28	0.451333	0.149086
Figure 3A	trametinib	dabrafenib	A375	13SF013	0.51	0.54	0.42
				15SF078	0.85	0.91	0.92
				15SF078	0.6	0.61	0.59
				15SF088	0.8	0.89	0.85
				15SF088	0.83	0.71	0.77	0.72	0.162525
Figure 3B	trametinib	vemurafenib	A375	13SF013	0.67	0.71	0.53
				15SF078	0.99	1.03	1.16
				15SF078	0.7	0.67	0.76
				15SF088	0.77	1.09	0.92
				15SF088	0.78	0.87	0.66	0.820667	0.181835
Figure 3C	trametinib	dabrafenib	MeWo	14SF055	1.69	1.32	1.39
				15SF079	0.96	0.87	1.3
				15SF089	0.71	0.62	0.99	1.09444	0.351323
Figure 4A	gefitinib	vemurafenib	WiDr	14SF054	0.62	0.77	0.48
				15SF080	0.82	0.7	0.9
				15SF090	0.63	0.85	0.39	0.684444	0.171545
Figure 4B	gefitinib	dabrafenib	WiDr	14SF054	0.91	0.91	0.44
				15SF080	0.94	0.98	0.97
				15SF090	0.9	0.91	0.71	0.852222	0.173333
Figure 8A	trametinib	ICG-001	SW48	14JSH017	0.69	0.67	0.69
				14JSH042	1.5	1.39	1.73
				15SF082	1.39	1.78	0.73
				15SF072	1.02	1.94	0.8
				15SF094	1.53	2.07	0.91
				15SF094	1.52	0.74	0.99
				15SF094	0.9	1.03	0.97
				15SF094	1.4	2.16	0.69	1.21833	0.47708
Figure 8B	trametinib	ICG-001	SW620	14JSH033	0.82	0.87	0.65
				15SF083	0.73	0.86	0.7
				15SF073	0.69	0.85	0.68
				15SF095	0.58	0.68	0.58
				15SF095	0.77	1.1	0.69
				15SF095	0.72	1.1	0.78
				15SF095	0.85	0.96	0.9	0.788571	0.145199
Figure 9A	neratinib	GSK-1070916	AU-565	14JSH039	0.76	0.73	1.11
				15SF074	0.71	0.78	0.62
				15SF074	0.74	0.79	0.73
				15SF084	0.9	1	0.74
				15SF084	0.71	0.82	0.52	0.777333	0.142652
Figure 9B	neratinib	GSK-1070916	BT-549	14JSH042	1.2	0.71	1.49
				15SF075	0.9	1.02	1.01
				15SF085	1.12	0.62	0.92	0.998889	0.259781
Figure 10A	neratinib	paclitaxel	NCI-H82	15SF076	0.99	0.9	1.11
				15SF086	0.78	0.71	0.82
				15SF102	0.95	0.93	1.07	0.917778	0.131603
Figure 10B	neratinib	paclitaxel	A427	15SF077	1.3	1.29	1.08
				15SF087	1.96	1.23	0.91
				15SF103	1.04	1.21	1.48	1.27778	0.305114
Figure 11A	TAK-165	trametinib	A427	14JSH027	0.29	0.13	0.48
				15SF077	0.6	0.18	0.53
				15SF087	0.18	0.41	0.38	0.353333	0.168077
Figure 11B	TAK-165	trametinib	NCI-H82	14JSH042	0.5	0.34	0.5
				15SF076	0.39	0.23	0.62
				15SF086	0.49	0.23	0.6	0.433333	0.144914

## Sheet: CI_supplementary_Figures
Figure	compound 1	compound 2	cell line	Exp. code	CI0.5 (1:1)	CI0.5 (4:1)	CI0.5 (1:4)	genotype	tissue origin	average	SD
Figure S1	AZD-6244	GDC-0941	BJ-5ta	14SF051	0.51	0.46	0.38	non-malignant	foreskin	0.433333	0.0861781
				14SF063	0.4	0.54	0.31
Figure S2	trametinib	dabrafenib	BJ-5ta	14SF051	1.1	5.33	37.4	non-malignant	foreskin	14.61	19.8497
	trametinib	dabrafenib	hTERT RPE-1	14SF064	1.71	1.88	1.36	non-malignant	retinal epithelium	1.65	0.265141
Figure S3	trametinib	ICG-001	HCT116	14JSH052	2.26	2.23	5.3	CTNNB1-mutant	colon	3.26333	1.76387
			LS174T	14JSH052	1.55	1.72	1.32	CTNNB1-mutant	colon	1.53	0.200749
			A427	14JSH052	0.66	0.88	0.73	CTNNB1-mutant	lung	0.756667	0.112398
			HCT15	14JSH052	0.49	0.64	0.3	CTNNB1-wild type	colon	0.476667	0.170392
			LoVo	14JSH052	0.73	1.06	1.23	CTNNB1-wild type	colon	1.00667	0.254231
			A549	14JSH052	0.97	1.08	1.04	CTNNB1-wild type	lung	1.03	0.0556776
Figure S4	neratinib	GSK-1070916	SW620	14JSH042	0.54	0.85	0.34	MYC-amplified	colon	0.576667	0.25697
			SW48	14JSH042	0.6	0.65	0.39	MYC-non-amplified	colon	0.546667	0.137961
			NCI-H82	14JSH018	0.26	0.47	0.15	MYC-amplified	lung	0.293333	0.162583
			A427	14JSH034	0.21	0.33	0.08	MYC-non-amplified	lung	0.206667	0.125033
			SHP77	14JSH034	0.51	0.51	NA	MYC-non-amplified	lung	0.51	0
Figure S5	neratinib	docetaxel	NCI-H82	14JSH018	1.13	1.52	1.02	MYC-amplified	lung	1.14222	0.245753
				15SF076	1.14	0.85	1.43
				15SF086	1.11	0.78	1.3
			A427	14JSH034	0.8	0.81	0.78	MYC-non-amplified	lung	1.06778	0.30744
				15SF077	1.44	1.42	1.52
				15SF087	0.86	1.07	0.91
			AU-565	14JSH039	0.55	0.46	0.71	MYC-amplified	breast	0.573333	0.126623
			BT-549	14JSH042	1.05	1.34	0.84	MYC-non-amplified	breast	1.07667	0.251064
			SW620	14JSH042	1.11	0.7	0.85	MYC-amplified	colon	0.886667	0.207445
			SW48	14JSH042	0.13	0.34	0.07	MYC-non-amplified	colon	0.18	0.141774
			SHP77	14JSH034	0.8	0.81	0.78	MYC-non-amplified	lung	0.796667	0.0152753
Figure S6	neratinib	BI-2536	NCI-H82	14JSH018	0.66	0.7	0.65	MYC-amplified	lung	0.67	0.0264575
Figure S7	TAK165	trametinib	HCT116	14JSH052	1.19	0.93	1.07	KRAS-mutant	colon	1.06333	0.130128
			SW48	14JSH052	1.16	1.42	0.65	KRAS-wild type	colon	1.07667	0.391706
Figure S8	TAK165	MLN-8054	A427	14JSH027	1.01	0.69	0.96	KRAS-mutant	lung	0.886667	0.172143
